# Supplementary material for: Lectotypifications of six taxa in the Boraginales (Cordiaceae and Heliotropiaceae)
Source: PhytoKeys. 2016 Apr 15;(62):95–100. doi: 10.3897/phytokeys.62.6259 (PMC4856906; doi:10.3897/phytokeys.62.6259)
Supplement: XML Treatment for Cordia discolor [file phytokeys.62.6259-treatment1.xml]

<!DOCTYPE tp:taxon-treatment
  PUBLIC "-//TaxonX//DTD Taxonomic Treatment Publishing DTD v0 20100105//EN" "tax-treatment-NSO.dtd">
<tp:taxon-treatment xmlns:tp="http://www.plazi.org/taxpub"><tp:treatment-meta><kwd-group><label>Taxon classification</label><kwd><named-content content-type="kingdom">Plantae</named-content></kwd><kwd><named-content content-type="order">Boraginales</named-content></kwd><kwd><named-content content-type="family">Cordiaceae</named-content></kwd></kwd-group><mixed-citation publication-type="journal"><person-group><name><surname>Feuillet</surname><given-names>Christian</given-names></name></person-group><article-title>Lectotypifications of six taxa in the <tp:taxon-name><tp:taxon-name-part taxon-name-part-type="order">Boraginales</tp:taxon-name-part></tp:taxon-name> (<tp:taxon-name><tp:taxon-name-part taxon-name-part-type="family">Cordiaceae</tp:taxon-name-part></tp:taxon-name> and <tp:taxon-name><tp:taxon-name-part taxon-name-part-type="family">Heliotropiaceae</tp:taxon-name-part></tp:taxon-name>)</article-title><source>PhytoKeys</source><day>15</day><month>4</month><year>2016</year><volume>2016</volume><issue>62</issue><fpage>95</fpage><lpage>100</lpage><pub-id pub-id-type="doi">10.3897/phytokeys.62.6259</pub-id></mixed-citation></tp:treatment-meta><tp:nomenclature><label>1.</label><tp:taxon-name>
            <tp:taxon-name-part taxon-name-part-type="genus">Cordia</tp:taxon-name-part>
            <tp:taxon-name-part taxon-name-part-type="species">discolor</tp:taxon-name-part>
          </tp:taxon-name><tp:taxon-authority>Cham., Linnaea 4: 482. 1829.</tp:taxon-authority><tp:nomenclature-citation-list><tp:nomenclature-citation><tp:taxon-name><tp:taxon-name-part taxon-name-part-type="genus">Varronia</tp:taxon-name-part> <tp:taxon-name-part taxon-name-part-type="species">discolor</tp:taxon-name-part></tp:taxon-name><comment> (Cham.) Borhidi, Acta Bot. Hung. 34(3–4): 388. 1988.</comment></tp:nomenclature-citation></tp:nomenclature-citation-list></tp:nomenclature><tp:treatment-sec sec-type="Type"><title>Type.</title><p>Brazil. 1814, <italic>F. Sellow s.n.</italic> (B† [F0BN000966, photo!]; lectotype, <bold>here designated</bold>: <named-content xmlns:xlink="http://www.w3.org/1999/xlink" content-type="dwc:institutional_code" xlink:type="simple">LE</named-content> [herb. Chamisso]; isolectotypes: <named-content xmlns:xlink="http://www.w3.org/1999/xlink" content-type="dwc:institutional_code" xlink:type="simple">HAL</named-content> n.v. [HAL0098680, scan!], K! [K000583320, labelled “Ex reliquiis Sellowianis”, scan!], P! [P00634049, scan!]).</p></tp:treatment-sec><tp:treatment-sec sec-type="Accepted name"><title>Accepted name.</title><p><bold><italic><tp:taxon-name><tp:taxon-name-part taxon-name-part-type="genus">Varronia</tp:taxon-name-part> <tp:taxon-name-part taxon-name-part-type="species">polycephala</tp:taxon-name-part></tp:taxon-name></italic></bold> Lam.</p></tp:treatment-sec><tp:treatment-sec sec-type="Notes"><title>Notes.</title><p>The name was given by Chamisso in 1829 to a northern South American shrub now recognized as a synonym of <italic><tp:taxon-name><tp:taxon-name-part taxon-name-part-type="genus">Varronia</tp:taxon-name-part> <tp:taxon-name-part taxon-name-part-type="species">polycephala</tp:taxon-name-part></tp:taxon-name></italic> Lam. The material of <italic><tp:taxon-name><tp:taxon-name-part taxon-name-part-type="genus">Cordia</tp:taxon-name-part> <tp:taxon-name-part taxon-name-part-type="species">discolor</tp:taxon-name-part></tp:taxon-name></italic> used by Chamisso and conserved at B was destroyed during World War II. I have seen the scans of the duplicates cited below as lectotype and isolectotype(s). Chamisso’s herbarium is in the collection of the Leningrad Komarov Institute (<named-content xmlns:xlink="http://www.w3.org/1999/xlink" content-type="dwc:institutional_code" xlink:type="simple">LE</named-content>) in St. Petersburg. Correspondence with Irina Illarionova and Vladimir Dorofeyev (<named-content xmlns:xlink="http://www.w3.org/1999/xlink" content-type="dwc:institutional_code" xlink:type="simple">LE</named-content>) resulted in the photographs of three Sellow specimens for <italic><tp:taxon-name><tp:taxon-name-part taxon-name-part-type="genus">Cordia</tp:taxon-name-part> <tp:taxon-name-part taxon-name-part-type="species">discolor</tp:taxon-name-part></tp:taxon-name></italic> in the <named-content xmlns:xlink="http://www.w3.org/1999/xlink" content-type="dwc:institutional_code" xlink:type="simple">LE</named-content> collections. One has “Hortus Botanicus Imperialis Petri Magni.” printed on top of the sheet and has a label on the bottom that read “Herb. Reg. Berolinense/<tp:taxon-name><tp:taxon-name-part taxon-name-part-type="genus">Cordia</tp:taxon-name-part> <tp:taxon-name-part taxon-name-part-type="species">discolor</tp:taxon-name-part></tp:taxon-name> Cham. et Schl./Brasilia. Sellow legit”. It seems to be part of the general collections of the <named-content xmlns:xlink="http://www.w3.org/1999/xlink" content-type="dwc:institutional_code" xlink:type="simple">LE</named-content> herbarium, but not from Chamisso’s herbarium and the identification is not from Chamisso’s hand. Another one has 2 labels; one on the bottom left reads “Martii Herbar. Florac. Brasil N° 125” and on the bottom right “Herb. Reg. Berolinense. 1845/<tp:taxon-name><tp:taxon-name-part taxon-name-part-type="genus">Cordia</tp:taxon-name-part> <tp:taxon-name-part taxon-name-part-type="species">discolor</tp:taxon-name-part></tp:taxon-name> Cham. et Schl./Brasilia. Sellow legit.”. It was sent to <named-content xmlns:xlink="http://www.w3.org/1999/xlink" content-type="dwc:institutional_code" xlink:type="simple">LE</named-content> after Chamisso’s deathThe third one has <!--PageBreak-->one label in the bottom left corner that reads “<italic><tp:taxon-name><tp:taxon-name-part taxon-name-part-type="genus">Cordia</tp:taxon-name-part> <tp:taxon-name-part taxon-name-part-type="species">discolor</tp:taxon-name-part></tp:taxon-name></italic> N.” on top, “Sellow” on the bottom left, and on the bottom right “Bras. tropica” and below “Hb Cham”. It has been seen and annotated by Chamisso. It is the best choice for a lectotype.</p><p>A fragment at F labelled <italic>Sellow 47</italic> (<named-content xmlns:xlink="http://www.w3.org/1999/xlink" content-type="dwc:institutional_code" xlink:type="simple">GH</named-content> n.v., fragment [GH00057561, scan!]) might be additional isolectotypes. In the Harvard University Herbaria Index of Specimens, F. Sellow 47 is listed as “Collector F. Sellow” and “Station 47”; the label reads “F. Sellow 472”, number that corresponds to the type of <italic><tp:taxon-name><tp:taxon-name-part taxon-name-part-type="genus">Stylogyne</tp:taxon-name-part> <tp:taxon-name-part taxon-name-part-type="species">pauciflora</tp:taxon-name-part></tp:taxon-name></italic> Mez (<tp:taxon-name><tp:taxon-name-part taxon-name-part-type="family">Primulaceae</tp:taxon-name-part></tp:taxon-name>). It is likely that in most cases the numbers accompanying Sellow’s collections are not collection numbers.</p></tp:treatment-sec></tp:taxon-treatment>
