# Supplementary material for: Lectotypifications of six taxa in the Boraginales (Cordiaceae and Heliotropiaceae)
Source: PhytoKeys. 2016 Apr 15;(62):95–100. doi: 10.3897/phytokeys.62.6259 (PMC4856906; doi:10.3897/phytokeys.62.6259)
Supplement: XML Treatment for Cordia multispicata [file phytokeys.62.6259-treatment2.xml]

<!DOCTYPE tp:taxon-treatment
  PUBLIC "-//TaxonX//DTD Taxonomic Treatment Publishing DTD v0 20100105//EN" "tax-treatment-NSO.dtd">
<tp:taxon-treatment xmlns:tp="http://www.plazi.org/taxpub"><tp:treatment-meta><kwd-group><label>Taxon classification</label><kwd><named-content content-type="kingdom">Plantae</named-content></kwd><kwd><named-content content-type="order">Boraginales</named-content></kwd><kwd><named-content content-type="family">Cordiaceae</named-content></kwd></kwd-group><mixed-citation publication-type="journal"><person-group><name><surname>Feuillet</surname><given-names>Christian</given-names></name></person-group><article-title>Lectotypifications of six taxa in the <tp:taxon-name><tp:taxon-name-part taxon-name-part-type="order">Boraginales</tp:taxon-name-part></tp:taxon-name> (<tp:taxon-name><tp:taxon-name-part taxon-name-part-type="family">Cordiaceae</tp:taxon-name-part></tp:taxon-name> and <tp:taxon-name><tp:taxon-name-part taxon-name-part-type="family">Heliotropiaceae</tp:taxon-name-part></tp:taxon-name>)</article-title><source>PhytoKeys</source><day>15</day><month>4</month><year>2016</year><volume>2016</volume><issue>62</issue><fpage>95</fpage><lpage>100</lpage><pub-id pub-id-type="doi">10.3897/phytokeys.62.6259</pub-id></mixed-citation></tp:treatment-meta><tp:nomenclature><label>2.</label><tp:taxon-name>
            <tp:taxon-name-part taxon-name-part-type="genus">Cordia</tp:taxon-name-part>
            <tp:taxon-name-part taxon-name-part-type="species">multispicata</tp:taxon-name-part>
          </tp:taxon-name><tp:taxon-authority>Cham. Linnaea 4: 490. 1829.</tp:taxon-authority><tp:nomenclature-citation-list><tp:nomenclature-citation><tp:taxon-name><tp:taxon-name-part taxon-name-part-type="genus">Lithocardium</tp:taxon-name-part> <tp:taxon-name-part taxon-name-part-type="species">multispicatum</tp:taxon-name-part></tp:taxon-name><comment> (Cham.) Kuntze, Rev. Gen. 2: 977. 1891.</comment></tp:nomenclature-citation></tp:nomenclature-citation-list></tp:nomenclature><tp:treatment-sec sec-type="Type"><title>Type.</title><p>Brazil. “Eastern Brazil”, <italic>F. Sellow s.n.</italic> [46?] (B† [F0BN000987, photo!]; lectotype <bold>here designated</bold>: <named-content xmlns:xlink="http://www.w3.org/1999/xlink" content-type="dwc:institutional_code" xlink:type="simple">US</named-content>! [US00110697, scan!]; isolectotypes G! [G00177047, scan!], <named-content xmlns:xlink="http://www.w3.org/1999/xlink" content-type="dwc:institutional_code" xlink:type="simple">HAL</named-content> n.v. [HAL0098661, scan!]).</p></tp:treatment-sec><tp:treatment-sec sec-type="Accepted name"><title>Accepted name.</title><p><bold><italic><tp:taxon-name><tp:taxon-name-part taxon-name-part-type="genus">Varronia</tp:taxon-name-part> <tp:taxon-name-part taxon-name-part-type="species">multispicata</tp:taxon-name-part></tp:taxon-name></italic></bold> (Cham.) Borhidi, Acta Bot. Hung. 34(3–4): 392. 1988.</p></tp:treatment-sec><tp:treatment-sec sec-type="Notes"><title>Notes.</title><p>The type material at B was destroyed during World War II. I am selecting as the lectotype the duplicate preserved at <named-content xmlns:xlink="http://www.w3.org/1999/xlink" content-type="dwc:institutional_code" xlink:type="simple">US</named-content> that I have studied. I have also seen the duplicate at G, but have not carefully studied it.</p><p>Correspondence with Irina Illarionova and Vladimir Dorofeyev (<named-content xmlns:xlink="http://www.w3.org/1999/xlink" content-type="dwc:institutional_code" xlink:type="simple">LE</named-content>) resulted in no specimen from the Chamisso herbarium collected by Sellow for <italic><tp:taxon-name><tp:taxon-name-part taxon-name-part-type="genus">Cordia</tp:taxon-name-part> <tp:taxon-name-part taxon-name-part-type="species">multispicata</tp:taxon-name-part></tp:taxon-name></italic> or <italic><tp:taxon-name><tp:taxon-name-part taxon-name-part-type="genus">Varronia</tp:taxon-name-part> <tp:taxon-name-part taxon-name-part-type="species">multispicata</tp:taxon-name-part></tp:taxon-name></italic> in the <named-content xmlns:xlink="http://www.w3.org/1999/xlink" content-type="dwc:institutional_code" xlink:type="simple">LE</named-content> collections.</p><p>The collection <italic>F. Sellow 46</italic> has been cited for other groups of plants like ferns, <italic><tp:taxon-name><tp:taxon-name-part taxon-name-part-type="genus">Asplenium</tp:taxon-name-part> <tp:taxon-name-part taxon-name-part-type="species">sellowianun</tp:taxon-name-part></tp:taxon-name></italic> C. Presl ex Hieron. (<xref ref-type="bibr" rid="B18">Meza Torres 2011</xref>: 125), <tp:taxon-name><tp:taxon-name-part taxon-name-part-type="family">Orchidaceae</tp:taxon-name-part></tp:taxon-name>, <italic><tp:taxon-name><tp:taxon-name-part taxon-name-part-type="genus">Pleurothallis</tp:taxon-name-part> <tp:taxon-name-part taxon-name-part-type="species">sonderana</tp:taxon-name-part></tp:taxon-name></italic> H. G. Reichenbach (Harvard University Herbaria, Index of specimens), and F. Sellow [46] <tp:taxon-name><tp:taxon-name-part taxon-name-part-type="family">Solanaceae</tp:taxon-name-part></tp:taxon-name>, <italic><tp:taxon-name><tp:taxon-name-part taxon-name-part-type="genus">Solanum</tp:taxon-name-part> <tp:taxon-name-part taxon-name-part-type="species">convolvulus</tp:taxon-name-part></tp:taxon-name></italic> Sendtn. (<xref ref-type="bibr" rid="B13">Knapp 2013</xref>: 143). It is probable that 46 is not a collection number (see above).</p></tp:treatment-sec><ref-list><ref id="B18"><mixed-citation xmlns:xlink="http://www.w3.org/1999/xlink" xlink:type="simple">
          <person-group><name name-style="western"><surname>Meza Torres</surname><given-names>EI</given-names></name></person-group> (<year>2011</year>) <article-title>Lectotypification of <italic><tp:taxon-name><tp:taxon-name-part taxon-name-part-type="genus">Asplenium</tp:taxon-name-part> <tp:taxon-name-part taxon-name-part-type="species">sellowianun</tp:taxon-name-part></tp:taxon-name></italic> C. Presl ex Hieron. and Related Names.</article-title> <source>American Fern Journal</source> <volume>101</volume>(<issue>2</issue>): <fpage>125</fpage>–<lpage>126</lpage>. doi: <ext-link xlink:type="simple" ext-link-type="doi" xlink:href="10.1640/0002-8444-101.2.125">10.1640/0002-8444-101.2.125</ext-link></mixed-citation></ref><ref id="B13"><mixed-citation xmlns:xlink="http://www.w3.org/1999/xlink" xlink:type="simple">
          <person-group><name name-style="western"><surname>Knapp</surname><given-names>S</given-names></name></person-group> (<year>2013</year>) <article-title>A revision of the dulcamaroid clade of <italic><tp:taxon-name><tp:taxon-name-part taxon-name-part-type="genus">Solanum</tp:taxon-name-part></tp:taxon-name></italic> L. (<tp:taxon-name><tp:taxon-name-part taxon-name-part-type="family">Solanaceae</tp:taxon-name-part></tp:taxon-name>).</article-title> <source>PhytoKeys</source> <volume>22</volume>: <fpage>1</fpage>–<lpage>432</lpage>. doi: <ext-link xlink:type="simple" ext-link-type="doi" xlink:href="10.3897/phytokeys.22.4041">10.3897/phytokeys.22.4041</ext-link></mixed-citation></ref></ref-list></tp:taxon-treatment>
