# Supplementary material for: Lectotypifications of six taxa in the Boraginales (Cordiaceae and Heliotropiaceae)
Source: PhytoKeys. 2016 Apr 15;(62):95–100. doi: 10.3897/phytokeys.62.6259 (PMC4856906; doi:10.3897/phytokeys.62.6259)
Supplement: XML Treatment for Cordia tobagensis [file phytokeys.62.6259-treatment3.xml]

<!DOCTYPE tp:taxon-treatment
  PUBLIC "-//TaxonX//DTD Taxonomic Treatment Publishing DTD v0 20100105//EN" "tax-treatment-NSO.dtd">
<tp:taxon-treatment xmlns:tp="http://www.plazi.org/taxpub"><tp:treatment-meta><kwd-group><label>Taxon classification</label><kwd><named-content content-type="kingdom">Plantae</named-content></kwd><kwd><named-content content-type="order">Boraginales</named-content></kwd><kwd><named-content content-type="family">Cordiaceae</named-content></kwd></kwd-group><mixed-citation publication-type="journal"><person-group><name><surname>Feuillet</surname><given-names>Christian</given-names></name></person-group><article-title>Lectotypifications of six taxa in the <tp:taxon-name><tp:taxon-name-part taxon-name-part-type="order">Boraginales</tp:taxon-name-part></tp:taxon-name> (<tp:taxon-name><tp:taxon-name-part taxon-name-part-type="family">Cordiaceae</tp:taxon-name-part></tp:taxon-name> and <tp:taxon-name><tp:taxon-name-part taxon-name-part-type="family">Heliotropiaceae</tp:taxon-name-part></tp:taxon-name>)</article-title><source>PhytoKeys</source><day>15</day><month>4</month><year>2016</year><volume>2016</volume><issue>62</issue><fpage>95</fpage><lpage>100</lpage><pub-id pub-id-type="doi">10.3897/phytokeys.62.6259</pub-id></mixed-citation></tp:treatment-meta><tp:nomenclature><label>3.</label><tp:taxon-name>
            <tp:taxon-name-part taxon-name-part-type="genus">Cordia</tp:taxon-name-part>
            <tp:taxon-name-part taxon-name-part-type="species">tobagensis</tp:taxon-name-part>
          </tp:taxon-name><tp:taxon-authority>Urb., Repert. Spec. Nov. Regni Veg. 16: 39. 1919.</tp:taxon-authority><tp:nomenclature-citation-list><tp:nomenclature-citation><tp:taxon-name><tp:taxon-name-part taxon-name-part-type="genus">Varronia</tp:taxon-name-part> <tp:taxon-name-part taxon-name-part-type="species">tobagensis</tp:taxon-name-part></tp:taxon-name><comment> (Urb.) Borhidi Acta Bot. Hung. 34: 393. 1988.</comment></tp:nomenclature-citation></tp:nomenclature-citation-list></tp:nomenclature><tp:treatment-sec sec-type="Type"><title>Type.</title><p>Trinidad &amp; Tobago. Tobago, 9 Sep 1912, W.E. Broadway 3072 (holotype B†; lectotype <bold>here designated</bold>: <named-content xmlns:xlink="http://www.w3.org/1999/xlink" content-type="dwc:institutional_code" xlink:type="simple">GH</named-content> n.v. [GH00095082, scan!] fragment of the B† holotype).</p></tp:treatment-sec><tp:treatment-sec sec-type="Accepted name"><title>Accepted name.</title><p><bold><italic><tp:taxon-name><tp:taxon-name-part taxon-name-part-type="genus">Varronia</tp:taxon-name-part> <tp:taxon-name-part taxon-name-part-type="species">schomburgkii</tp:taxon-name-part></tp:taxon-name></italic></bold> (DC.) Borhidi</p></tp:treatment-sec><tp:treatment-sec sec-type="Notes"><title>Notes.</title><p>The type material at B was destroyed during World War II. I am designating as the lectotype the only extant part of the original material known to me.</p><!--PageBreak--></tp:treatment-sec></tp:taxon-treatment>
