# Supplementary material for: Lectotypifications of six taxa in the Boraginales (Cordiaceae and Heliotropiaceae)
Source: PhytoKeys. 2016 Apr 15;(62):95–100. doi: 10.3897/phytokeys.62.6259 (PMC4856906; doi:10.3897/phytokeys.62.6259)
Supplement: XML Treatment for Tournefortia paniculata [file phytokeys.62.6259-treatment5.xml]

<!DOCTYPE tp:taxon-treatment
  PUBLIC "-//TaxonX//DTD Taxonomic Treatment Publishing DTD v0 20100105//EN" "tax-treatment-NSO.dtd">
<tp:taxon-treatment xmlns:tp="http://www.plazi.org/taxpub"><tp:treatment-meta><kwd-group><label>Taxon classification</label><kwd><named-content content-type="kingdom">Plantae</named-content></kwd><kwd><named-content content-type="order">Boraginales</named-content></kwd><kwd><named-content content-type="family">Cordiaceae</named-content></kwd></kwd-group><mixed-citation publication-type="journal"><person-group><name><surname>Feuillet</surname><given-names>Christian</given-names></name></person-group><article-title>Lectotypifications of six taxa in the <tp:taxon-name><tp:taxon-name-part taxon-name-part-type="order">Boraginales</tp:taxon-name-part></tp:taxon-name> (<tp:taxon-name><tp:taxon-name-part taxon-name-part-type="family">Cordiaceae</tp:taxon-name-part></tp:taxon-name> and <tp:taxon-name><tp:taxon-name-part taxon-name-part-type="family">Heliotropiaceae</tp:taxon-name-part></tp:taxon-name>)</article-title><source>PhytoKeys</source><day>15</day><month>4</month><year>2016</year><volume>2016</volume><issue>62</issue><fpage>95</fpage><lpage>100</lpage><pub-id pub-id-type="doi">10.3897/phytokeys.62.6259</pub-id></mixed-citation></tp:treatment-meta><tp:nomenclature><label>5.</label><tp:taxon-name>
            <tp:taxon-name-part taxon-name-part-type="genus">Tournefortia</tp:taxon-name-part>
            <tp:taxon-name-part taxon-name-part-type="species">paniculata</tp:taxon-name-part>
          </tp:taxon-name><tp:taxon-authority>Cham., Linnaea 4: 468. 1829.</tp:taxon-authority></tp:nomenclature><tp:treatment-sec sec-type="Type"><title>Type:</title><p>Brazil. “Brazil equinoctial”, <italic>F. Sellow s.n.</italic> (B† [F-1053, photo!]; lectotype <bold>here designated</bold>: G! [G00236172, scan!]).</p></tp:treatment-sec><tp:treatment-sec sec-type="Accepted name"><title>Accepted name.</title><p><bold><italic><tp:taxon-name><tp:taxon-name-part taxon-name-part-type="genus">Myriopus</tp:taxon-name-part> <tp:taxon-name-part taxon-name-part-type="species">paniculatus</tp:taxon-name-part></tp:taxon-name></italic></bold> (Cham.) Feuillet, J. Bot. Res. Inst. Texas 2(1): 264. 2008.</p></tp:treatment-sec><tp:treatment-sec sec-type="Notes"><title>Notes.</title><p>I designate as the lectotype the only duplicate known to me and that I have examined in 1982 and 1987.</p></tp:treatment-sec></tp:taxon-treatment>
