# Supplementary material for: Lectotypifications of six taxa in the Boraginales (Cordiaceae and Heliotropiaceae)
Source: PhytoKeys. 2016 Apr 15;(62):95–100. doi: 10.3897/phytokeys.62.6259 (PMC4856906; doi:10.3897/phytokeys.62.6259)
Supplement: XML Treatment for Tournefortia ulei [file phytokeys.62.6259-treatment6.xml]

<!DOCTYPE tp:taxon-treatment
  PUBLIC "-//TaxonX//DTD Taxonomic Treatment Publishing DTD v0 20100105//EN" "tax-treatment-NSO.dtd">
<tp:taxon-treatment xmlns:tp="http://www.plazi.org/taxpub"><tp:treatment-meta><kwd-group><label>Taxon classification</label><kwd><named-content content-type="kingdom">Plantae</named-content></kwd><kwd><named-content content-type="order">Boraginales</named-content></kwd><kwd><named-content content-type="family">Cordiaceae</named-content></kwd></kwd-group><mixed-citation publication-type="journal"><person-group><name><surname>Feuillet</surname><given-names>Christian</given-names></name></person-group><article-title>Lectotypifications of six taxa in the <tp:taxon-name><tp:taxon-name-part taxon-name-part-type="order">Boraginales</tp:taxon-name-part></tp:taxon-name> (<tp:taxon-name><tp:taxon-name-part taxon-name-part-type="family">Cordiaceae</tp:taxon-name-part></tp:taxon-name> and <tp:taxon-name><tp:taxon-name-part taxon-name-part-type="family">Heliotropiaceae</tp:taxon-name-part></tp:taxon-name>)</article-title><source>PhytoKeys</source><day>15</day><month>4</month><year>2016</year><volume>2016</volume><issue>62</issue><fpage>95</fpage><lpage>100</lpage><pub-id pub-id-type="doi">10.3897/phytokeys.62.6259</pub-id></mixed-citation></tp:treatment-meta><tp:nomenclature><label>6.</label><tp:taxon-name>
            <tp:taxon-name-part taxon-name-part-type="genus">Tournefortia</tp:taxon-name-part>
            <tp:taxon-name-part taxon-name-part-type="species">ulei</tp:taxon-name-part>
          </tp:taxon-name><tp:taxon-authority>Vaupel, Notizbl. Bot. Gart. Berlin–Dahlem 6: 186. 1914.</tp:taxon-authority></tp:nomenclature><tp:treatment-sec sec-type="Type"><title>Type.</title><p>Bolivia. Río Madeira, Porvenir, Jan 1912, E.H.G. Ule 9711 (B† [F1063, photo!]; lectotype <bold>here designated</bold>: K! [K000583529, scan!]).</p></tp:treatment-sec><tp:treatment-sec sec-type="Notes"><title>Notes.</title><p>I choose as the lectotype the specimen preserved at Kew because I was able to study it 1979 and in the 1990s.</p></tp:treatment-sec></tp:taxon-treatment>
